# Supplementary material for: Recurrent genomic alterations in sequential progressive leukoplakia and oral cancer: drivers of oral tumorigenesis?
Source: Hum Mol Genet. 2014 Jan 8;23(10):2618–28. doi: 10.1093/hmg/ddt657 (PMC3990162; doi:10.1093/hmg/ddt657)
Supplement: Supplementary Data [file supp_ddt657_ddt657supp_table1.xls]

## Sheet: Supplemental Table 1
Supplemental Table 1. List of 78 genes with potential role in cancer biology.
Chr	cytoband	RefSeq_genes	GENE NAME	FUNCTION	INVOLVEMENT IN CANCER	CanGeM*
	1p35.1	KHDRBS1	KH domain containing, RNA binding, signal transduction associated 1(p62,Sam68)	DNA, RNA, and protein binding. SH3/SH2 adaptor activity. transcription repressor activity.	YES: Duran A et al 2008 Cancer Cell (The signaling adaptor p62 is an important NF-kappaB mediator in tumorigenesis). Lazer G et al 2007 Cell Signal.	2% Gain, 11% Loss
1	1p35.3	PTPRU	protein tyrosine phosphatase, receptor type, U (PCP-2)	PTPs are known to be signaling molecules that regulate a variety of cellular processes including cell growth, differentiation, mitotic cycle, and oncogenic transformation.	? (Protein-tyrosine phosphatase PCP-2 inhibits beta-catenin signaling and increases E-cadherin-dependent cell adhesion)	2% Gain, 7% Loss
1	1p36.23	PARK7	Parkinson disease protein 7 (Protein DJ-1) (ONCOGENE DJ1)	Acts as a positive regulator of androgen receptor- dependent transcription. Has cell-growth promoting activity and transforming activity.	YES: renal cell carcinomas: Sitaram RT et al 2009 Int J Cancer. Esophageal Ca (DJ-1 could predict worse prognosis in esophageal squamous cell carcinoma): Yuen HF et al 2008 Cancer Epidemiol Biomarkers Prev.	2% Gain, 12% Loss
1	1p36.23	TNFRSF9	Tumor necrosis factor receptor superfamily member 9	This receptor contributes to the clonal expansion, survival, and development of T cells. It can also induce proliferation in peripheral monocytes, enhance T cell apoptosis induced by TCR/CD3 triggered activation, and regulate CD28 co-stimulation to promote Th1 cell responses.	YES	3% Gain, 13% Loss
1	1p36.13	AKR7A3,AKR7L,AKR7A2	aldo-keto reductase family 7, member A3 A2 (AKR7A3; AKR7A2)	Can reduce the dialdehyde protein-binding form of aflatoxin B1 (AFB1) to the non-binding AFB1 dialcohol. May be involved in protection of liver against the toxic and carcinogenic effects of AFB1, a potent hepatocarcinogen (By similarity).	YES: Praml C et al 2003 Oncogene; Praml C et al 2008 Cancer Lett	3% Gain, 13% Loss
1	1p36.13	UBR4	ubiquitin protein ligase E3 component n-recognin 4 (p600)	Ubiquitin-protein ligase activity; calmodulin binding	YES: Huh KW et al 2005 PNAS (p600 is a cellular target of E7 that regulates cellular pathways that contribute to anchorage-independent growth and cellular transformation).	0
1	1p36.12,1p36.13	PLA2G2A, PLA2G2C,PLA2G5,PLA2G2E,PLA2G2D,PLA2G2F	phospholipase A2, group IIA (PLA2G2A)	participate in the regulation of the phospholipid metabolism in biomembranes including eicosanoid biosynthesis. Catalyzes the calcium-dependent hydrolysis of the 2- acyl groups in 3-sn-phosphoglycerides	YES: colorectal cancer. Küry S et al 2008 BMC cancer; de Jong MM et al 2002 Cancer epidemiology, biomarkers & prevention. Lung cancer: Hosgood HD et al 2008 Carcinogenesis.	2% Gain, 13% Loss
1	1p36.12,1p36.13	NBL1	neuroblastoma, suppression of tumorigenicity 1 2 (DAN)	Possible candidate as a tumor suppressor gene of neuroblastoma. May play an important role in preventing cells from entering the final stage (G1/S) of the transformation process. Also, these proteins are secreted, and act as BMP (bone morphogenetic protein) antagonists by binding to BMPs and preventing them from interacting with their receptors.	YES: Defects in NBL1 are possibly the cause of the development and/or progression of human neuroblastoma. Dionne MS et al 2001 Mol Cell Biol. Also, Namkoong H et al 2006 BMC Cancer	3% Gain, 14% Loss
1	1q32.1	CAMSAP1L1	calmodulin regulated spectrin-associated protein (KIAA1078)	unknown	YES:KIF14 (same region) is a candidate oncogene in the 1q minimal region of genomic gain in multiple cancers. Corson TW et al 2005 Oncogene.	5% Gain, 3% Loss
1	1q32.1	CSRP1	Homo sapiens cysteine and glycine-rich protein 1 (CSRP1), transcript variant 1, mRNA.	This gene family includes a group of LIM domain proteins, which may be involved in regulatory processes important for development and cellular differentiation. The LIM/double zinc-finger motif found in this gene product occurs in proteins with critical functions in gene regulation, cell growth, and somatic differentiation.	YES: prostate Ca: Wang Q et al 2007 Oncogene. Hepatocellular Ca: Hirasawa Y et al 2006 Oncology.	5% Gain, 3% Loss
1	1q32.1	PTPN7	protein tyrosine phosphatase, non-receptor type (HePTP)	protein tyrosine phosphatase activity. Protein binding.	YES: Leukemia cell lines:Pettiford SM and Herbst R 2003 Leukemia.	5% Gain, 2% Loss
1	1q32.1	RNPEP	Uncharacterized protein RNPEP	NA	NO	0
1	1q32.1	PPP1R12B	protein phosphatase 1, regulatory (inhibitor)	Regulates myosin phosphatase activity. Augments Ca(2+) sensitivity of the contractile apparatus	YES: colorectal Ca. Zhou CZ et al 2008 Chin Med J (Engl).	5% Gain, 2% Loss
1	1q32.1	ELF3	E74-like factor 3, (Epithelium-specific Ets transcription factor 1) (ESE-1)	Transcriptional activator that binds and transactivates ETS sequences containing the consensus nucleotide core sequence GGA[AT].	YES:gastroesophageal adenocarcinoma;van Dekken H et al 2009 Cancer Genet Cytogenet. Lung Adenocarcinoma; Erdogan E et al 2009 Clin Can Res. Ovarian Ca; Quinn MC et al 2009 Mol Carcinogen. Ephitelia specific marker breast ca (Raynor MP et al 2009).	4% Gain, 3% Loss
1	1q32.1	LMOD1	Homo sapiens leiomodin 1 (smooth muscle) (LMOD1), mRNA	tropomyosin binding	YES: colorectal Ca. Zhou CZ et al 2008 Chin Med J (Engl).	5% Gain, 3% Loss
1	1q32.1	LAD1	ladinin 1	structural molecule activity	YES: Alexe G et al 2007 Cancer Inform (breast Ca)	5% Gain, 3% Loss
1	1q42.12	PARP1	poly (ADP-ribose) polymerase family, member 1	Involved in the base excision repair (BER) pathway, by catalyzing the poly(ADP-ribosyl)ation of a limited number of acceptor proteins involved in chromatin architecture and in DNA metabolism. This modification follows DNA damages and appears as an obligatory step in a detection/signaling pathway leading to the reparation of DNA strand breaks.	YES:Zaremba T et al 2009.	3% Gain, 4% Loss
1	1q42.13	PSEN2	presenilin 2 isoform 2	protein binding	YES:Hirota Y et al 2000.	3% Gain, 4% Loss
1	1q42.12	MIXL1	Homeobox protein MIXL1 (MIX1 homeobox-like protein 1)	Transcription factor that play a central role in proper axial mesendoderm morphogenesis and endoderm formation. Required for efficient differentiation of cells from the primitive streak stage to blood, by acting early in the recruitment and/or expansion of mesodermal progenitors to the hemangioblastic and hematopoietic lineages	YES:leukemia; Metcalf D et al 2007 PNAS;Glaser S et al 2006 PNAS.	2% Gain, 4% Loss
2	2p23.3	GCKR	glucokinase (hexokinase 4) regulator	protein coding. enzyme inhibitor activity	YES: Shi CS et al 1999 (strongly implicate GCKR as a mediator of Bcr-Abl in its transformation of cells).	3% Gain, 6% Loss
2	2p14	SERTAD2	SERTA domain containing 2	protein coding.transcription coactivator activity.	YES: Cheong JK et al 2009	3% Gain, 5% Loss
2	2p14	RAB1A	RAB1A, member RAS oncogene family isoform 1	Probably required for transit of protein from the ER through Golgi compartment. Binds GTP and GDP and possesses intrinsic GTPase activity	YES: Tongue; Shimada K et al 2005 BJ Cancer (found a high prevalence of Rab1A-overexpression not only in TSCCs (98%) but also in premalignant lesions (93%).	2% Gain, 4% Loss
2	2p14	SPRED2	sprouty-related protein with EVH-1 domain 2	regulate growth factor-induced activation of the MAP kinase cascade	YES:Yoshida T et al 2006	3% Gain, 4% Loss
2	2p16.1	PNPT1	polyribonucleotide nucleotidyltransferase 1	transferase activity. RNA binding.	Yes: tumor associated antigens (Luczynski W et al 2009)	4% Gain, 3% Loss
2	2p15,2p14	UGP2	UDP-glucose pyrophosphorylase 2	Plays a central role as a glucosyl donor in cellular metabolic pathways.nucleotidyltransferase activity, protein biding.	YES: Hu J et al 2007(null adenomas-pituitary gland tumors)	2% Gain, 5% Loss
3	3p24.1	SLC4A7	solute carrier family 4, sodium bicarbonate cotransporter, member 7	transporter activity. Protein biding	YES: Ahmed S et al 2009;Chen Y et al 2007. Breast Ca	2% Gain, 7% Loss
5	5q31.2	ETF1	eukaryotic translation termination factor 1	translation release factor activity, codon specific. Protein, RNA biding.	YES: Dubourg C et al 2002 (region commonly deleted in myeloid maligancies)	4% Gain, 5% Loss
5	5q31.3	HBEGF	heparin-binding EGF-like growth factor	epidermal growth factor receptor binding.growth factor activity (EGFR ligand)	YES: Chechlinska M et al 2009;Bos PD et al 2009 Nature.	6% Gain, 5% Loss
5	5q31.2,5q31.3	NRG2	neuregulin 2	growth factor activity	YES: McIntyre E et al 2009 (breast cancer); Stonecypher MS et al 2006 (schwannomas)	7% Gain, 4% Loss
5	5q31.2,5q31.3	CXXC5	CXXC finger 5	DNA, metal ion biding ( WNT pathways )**	YES: Gelsi-Boyer V et al 2009; Pendino F et al 2009.	6% Gain, 5% Loss
5	5q31.3	PURA	purine-rich element binding protein A	RNA polymerase II transcription factor activity, enhancer binding.SMAD binding. transcription factor binding.double-stranded telomeric DNA binding	YES: Inoue T et al 2009 (prostate cancer)	6% Gain, 4% Loss
5	5q31.2	PAIP2	poly(A) binding protein interacting protein 2	translation repressor activity (interacts with VEGF mRNA - prognostic value in H&N SCC )	YES: Onesto C et al 2006 (H&N cancer; Vascular endothelial growth factor-A and Poly(A) binding protein-interacting protein 2 expression in human head and neck carcinomas: correlation and prognostic significance). Onesto C et al 2004.	4% Gain, 5% Loss
5	5q31.2	SLC23A1	solute carrier family 23 (nucleobase transporters), member 1	nucleobase transmembrane transporter activity	YES: Erichsen HC et al 2008 (colorectal carcinoma)	4% Gain, 5% Loss
5	5q31.2	CTNNA1	catenin (cadherin-associated protein), alpha 1, 102kDa	structural molecule activity. Cadherin biding	YES:Liu TX et al 2007.	5% Gain, 4% Loss
5	5q31.3	DIAPH1	diaphanous homolog 1 (Drosophila)	receptor biding. Actin biding	YES: Carreira S et al 2006. Narumiya S et al 2009.	7% Gain, 4% Loss
5	5q31.3	HDAC3	histone deacetylase 3	transcription factor binding. histone deacetylase activity. transcription corepressor activity	YES: Jin KL et al 2008 (ovarian cancer);López-Soto A et al 2009 (epithelial tumor cells)	7% Gain, 4% Loss
5	5q35.1	DUSP1	dual specificity phosphatase 1	human cellular response to environmental stress as well as in the negative regulation of cellular proliferation	Salivary transcriptome diagnostics for oral cancer detection (Li et al. Clin Cancer Res 2004 Dec 15;10(24):8442-50)
5	5q31.4	WNT8A	wingless-type MMTV integration site family, member 8	cell signalling, development, regulation of cell fate, embriogenesis	Int J Oncol. 2002 May;20(5):999-1003
6	6p21.33	MSH5	mutS homolog 5 (E. coli)	This gene encodes a member of the mutS family of proteins that are involved in DNA mismatch repair or meiotic recombination processes. This protein is similar to a Saccharomyces cerevisiae protein that participates in meiotic segregation fidelity and crossing-over.	variants and lung cancer risk
6	6q25.4	EZR	ezrin	This protein plays a key role in cell surface structure adhesion, migration and organization, and it has been implicated in various human cancers.	Neuro Oncol 2009 Aug;11(4):381-93. Epub 2008 Dec 16; Worls J Gastroenterol 2009 Apr 28;15(16):2016-9; Human Pathol 2008 Dec;39(12):1737-43. Epub 2008 Aug 12.; FEBS Letter 2008 Oct 29;582(25-26):3663-8. Epub 2008 Oct 7
7	7p13	TBRG4	transforming growth factor beta regulator 4	protein kinase activity	No reports
7	7q32.3	MKLN1	muskelin 1, intracellular mediator containing kelch motifs	Muskelin is an intracellular protein that acts as a mediator of cell spreading and cytoskeletal responses to the extracellular matrix component thrombospondin I - protein binding, signal transduction.	Characterization of novel and complex genomic aberrations in glioblastoma using a 32K BAC array. Neuro Oncol. 2009 Jun 12. [Epub ahead of print]
9	9q34.13	RAPGEF1	Rap guanine nucleotide exchange factor (GEF) 1	This gene encodes a human guanine nucleotide exchange factor. It transduces signals from CRK by binding the SH3 domain of CRK, and activating several members of the Ras family of GTPases. This signaling cascade that may be involved in apoptosis, integrin-mediated signal transduction, and cell transformation.	J Human Genet. 2004;49(6):290-5. Epub 2004 May 8.
10	10q24.32	MGEA5	meningioma expressed antigen 5 (hyaluronidase)	cetyltransferase activity, metabolism	Two genetic pathways, t(1;10) and amplification of 3p11-12, in myxoinflammatory fibroblastic sarcoma, haemosiderotic fibrolipomatous tumour, and morphologically similar lesions - J. Pathol. 2009 Apr;217(5):716-27.
10	10q24.32	NPM3	nucleophosmin/nucleoplasmin 3	nucleic acid binding, protein binding, rRNA processing and transcription	Two genetic pathways, t(1;10) and amplification of 3p11-12, in myxoinflammatory fibroblastic sarcoma, haemosiderotic fibrolipomatous tumour, and morphologically similar lesions - J. Pathol. 2009 Apr;217(5):716-27.
10	10q24.32	FGF8	fibroblast growth factor 8 (androgen-induced)	FGF family members possess broad mitogenic and cell survival activities, and are involved in a variety of biological processes, including embryonic development, cell growth, morphogenesis, tissue repair, tumor growth and invasion. This protein is known to be a factor that supports androgen and anchorage independent growth of mammary tumor cells. Overexpression of this gene has been shown to incre…	Aberrant fibroblast growth factor receptor signaling in bladder and other cancers - Differentiation 2007 Nov;75(9):831-42. Epub 2007 Aug 14; Fibroblast growth factor 8 isoform B overexpression in prostate epithelium: a new mouse model for prostatic intraepithelial neoplasia - Cancer Res. 2002 Sep 1;62(17):5096-105.
11	11q13.4	CHRDL2	chordin-like 2, breast tumor novel factor 1	cell differentiation, cartilage development, multicellular organismal development.	BNF-1, a novel gene encoding a putative extracellular matrix protein, is overexpressed in tumor tissues. Gene 2003 Jun 5;311:105-10.
11	11q12.3	LGALS12	lectin, galactoside-binding, soluble, 12	lactose binding, sugar binding, apoptosis
12	12q13.12	MLL2	myeloid/lymphoid or mixed-lineage leukemia 2	DNA binding, metal ion binding, methyltransferase activity	Yes
12	12p13.31	PTPN6	protein tyrosine phosphatase, non-receptor type 6	The protein encoded by this gene is a member of the protein tyrosine phosphatase (PTP) family. PTPs are known to be signaling molecules that regulate a variety of cellular processes including cell growth, differentiation, mitotic cycle, and oncogenic transformation. N-terminal part of this PTP contains two tandem Src homolog (SH2) domains, which act as protein phospho-tyrosine binding domains, an…	Several papers!!!
12	12p13.31	VWF	von Willebrand factor preproprotein	Endothelial cell marker. The glycoprotein encoded by this gene functions as both an antihemophilic factor carrier and a platelet-vessel wall mediator in the blood coagulation system. It is crucial to the hemostasis process. Mutations in this gene or deficiencies in this protein result in von Willebrand's disease. An unprocessed pseudogene has been found on chromosome 22.	Considering that vWF is related to the process of tumor angiogenesis and may contribute to metastatic dissemination of malignant cells, further studies of its potential role as a marker of tumor progression in patients with colorectal cancer are warranted - Int J Colorectal Dis. 2002 Jan;17(1):42-5.
14	14q22.1	ARF6	ADP-ribosylation factor 6	This gene encodes a member of the human ARF gene family, which is part of the RAS superfamily. The ARF genes encode small guanine nucleotide-binding proteins that stimulate the ADP-ribosyltransferase activity of cholera toxin and play a role in vesicular trafficking and as activators of phospholipase D. The product of this gene is localized to the plasma membrane, and regulates vesicular traffick…	Adenosine diphosphate-ribosylation factor 6 is required for epidermal growth factor-induced glioblastoma cell proliferation. Cancer 2009 Jul 29. [Epub ahead of print]. ADP-ribosylation factor 6 regulates tumorigenic and invasive properties in vivo. Cancer Res. 2009 Mar 15;69(6):2201-9. Epub 2009 Mar 10.	Many papers about this gene in cancer
14	14q12	TINF2	TERF1 (TRF1)-interacting nuclear factor 2	telomeric DNA binding	Up-regulation of telomere-binding proteins, TRF1, TRF2, and TIN2 is related to telomere shortening during human multistep hepatocarcinogenesis. Am J Pathol. 2005 Jan;166(1):73-80.
14	14q12	IRF9	interferon regulatory factor 9	protein binding, transcription factor activity	Expression of protein mediators of type I interferon signaling in human squamous cell carcinoma of the skin. Cancer Epidemiol. Biomarkers Prevention 2000 Sep;9(9):993-7. PTF1alpha/p48 transcription factor couples proliferation and differentiation in the exocrine pancreas [corrected]. Gastroenterology. 2004 Sep;127(3):937-49.
14	14q12	PSME1	proteasome (prosome, macropain) activator subunit 1 (PA28 alpha)	proteasome activator	Impaired expression of proteasome subunits and human leukocyte antigens class I in human colon cancer cells. J. Gastroenterol. Hepatol. 2003 Jan;18(1):32-40.
14	14q12	REC8	REC8 homolog (yeast)	protein binding, male meiosis I, spermatogenesis	Upregulation of meiosis-specific genes in lymphoma cell lines following genotoxic insult and induction of mitotic catastrophe. BMC Cancer 2006 Jan 9;6:6.
14	14q12	GMPR2	guanosine monophosphate reductase 2	GMP reductase activity, metal ion binding, oxidoreductase activity.	Cloning and functional characterization of GMPR2, a novel human guanosine monophosphate reductase, which promotes the monocytic differentiation of HL-60 leukemia cells.
14	14q12	TGM1	transglutaminase 1 (K polypeptide epidermal type I, protein-glutamine-gamma-glutamyltransferase)	Acethyltransferase activity, calcium ion binding activity, involved in keratinization. The protein encoded by this gene is a membrane protein that catalyzes the addition of an alkyl group from an akylamine to a glutamine residue of a protein, forming an alkylglutamine in the protein. This protein alkylation leads to crosslinking of proteins and catenation of polyamines to proteins. This gene cont…	Activation of the human transglutaminase 1 promoter in transgenic mice: terminal differentiation-specific expression of the TGM1-lacZ transgene in keratinized stratified squamous epithelia. Human Molec. Genet. 1997 Dec;6(13):2223-31.	TGM1 overlaps with RABBGGTA sequence.
14	14q22.1	CDKL1	cyclin-dependent kinase-like 1 (CDC2-related kinase)	ATP binding, nucleotide binding, cyclin-dependent protein kinase activity. This gene product is a member of a large family of CDC2-related serine/threonine protein kinases. It accumulates primarily in the nucleus.	No reports
14	14q22.1	ATL1	atlastin GTPase 1	GTP binding, GTPase activity, protein binding, nucleotide binding. The protein encoded by this gene is a GTPase and a Golgi body transmembrane protein. The encoded protein can form a homotetramer and has been shown to interact with spastin and with mitogen-activated protein kinase kinase kinase kinase 4. This protein may be involved in axonal maintenance as evidenced by the fact that defects in t…	Flipping of alkylated DNA damage bridges base and nucleotide excision repair. Nature. 2009 Jun 11;459(7248):808-13.
14	14q22.1	MAP4K5	mitogen-activated protein kinase kinase kinase kinase 5	ATP, nucleotide and protein binding, protein serine/threonine kinase activity. This gene encodes a member of the serine/threonine protein kinase family, that is highly similar to yeast SPS1/STE20 kinase. Yeast SPS1/STE20 functions near the beginning of the MAP kinase signal cascades that is essential for yeast pheromone response. This kinase was shown to activate Jun kinase in mammalian cells, wh…	The mitogen-activated protein kinase kinase kinase kinase GCKR positively regulates canonical and noncanonical Wnt signaling in B lymphocytes. Mol Cell Biol. 2006 Sep;26(17):6511-21.
14	14q32.12	BTBD7	BTB (POZ) domain containing 7	protein binding	FUP1, a gene associated with hepatocellular carcinoma, stimulates NIH3T3 cell proliferation and tumor formation in nude mice. Biochem Biophys Res Commun. 2001 Sep 7;286(5):1033-8
16	16p13.13	TNFRSF17	tumor necrosis factor receptor superfamily, member 17	The protein encoded by this gene is a member of the TNF-receptor superfamily. This receptor is preferentially expressed in mature B lymphocytes, and may be important for B cell development and autoimmune response. This receptor has been shown to specifically bind to the tumor necrosis factor (ligand) superfamily, member 13b (TNFSF13B/TALL-1/BAFF), and to lead to NF-kappaB and MAPK8/JNK activation…	POU2AF1, an amplification target at 11q23, promotes growth of multiple myeloma cells by directly regulating expression of a B-cell maturation factor, TNFRSF17. Oncogene. 2008 Jan 3;27(1):63-75. Epub 2007 Jul 9.
16	16p13.13	GSPT1	G1 to S phase transition 1	GTP binding, nucleotide and protein binding, translation release factor activity. G1/S transition of mitotic cell cycle; nuclear-transcribed mRNA catabolic process, nonsense-mediated decay; protein amino acid methylation.	Newer potential biomarkers in prostate cancer. Rev Urol. 2007 Fall;9(4):207-13. eRF3a/GSPT1 12-GGC allele increases the susceptibility for breast cancer development. Oncol Rep. 2009 Jun;21(6):1551-8.	GSPT1 is hypermethylated in prostate cancer. This gene seems to be involved mostly with SNPs.
16	16p13.13	GSPT1	G1 to S phase transition 1	GTP binding, nucleotide and protein binding, translation release factor activity. G1/S transition of mitotic cell cycle; nuclear-transcribed mRNA catabolic process, nonsense-mediated decay; protein amino acid methylation.	Newer potential biomarkers in prostate cancer. Rev Urol. 2007 Fall;9(4):207-13. eRF3a/GSPT1 12-GGC allele increases the susceptibility for breast cancer development. Oncol Rep. 2009 Jun;21(6):1551-8.	GSPT1 is hypermethylated in prostate cancer. This gene seems to be involved mostly with SNPs.
19	19q13.2	LEUTX	leucine twenty homeobox	sequence-specific DNA binding, transcription factor activity. Regulation of transcription, DNA-dependent.	No reports
19	19q13.2	CLC	Charcot-Leyden crystal protein	Lysophospholipase activity; hydrolase activity; sugar binding. Lysophospholipases are enzymes that act on biological membranes to regulate the multifunctional lysophospholipids. The protein encoded by this gene is a lysophospholipase expressed in eosinophils and basophils. It hydrolyzes lysophosphatidylcholine to glycerophosphocholine and a free fatty acid. This protein may possess carbohydrate o…	Yes
19	19q13.2	LGALS14	lectin, galactoside-binding, soluble, 14	Sugar binding. This gene is predominantly expressed in placenta. The encoded protein belongs to the galectin (galaptin/S-lectin) family. The members of galectin family contain one or two carbohydrate recognition domains, which can bind beta-galactoside.	No reports
20	20q12	EMILIN3	elastin microfibril interfacer 3	uncharacterized	Preparation and characterization of a novel monoclonal antibody specific to human EMILIN-5 protein.Hybridoma (Larchmt). 2007 Dec;26(6):417-21	might play an important role in esophageal cancer
20	20q12	LPIN3	lipin 3	Phosphatidate phosphatase activity. Humans lipodystrophy is characterized by loss of body fat, fatty liver, hypertriglyceridemia, and insulin resistance. Mice carrying mutations in the fatty liver dystrophy (fld) gene have similar phenotypes. Through positional cloning, the mouse gene responsible for fatty liver dystrophy was isolated and designated Lpin1. The nuclear protein encoded by Lpin1 was…	No reports
21	21q22.3	ZNF295	zinc finger protein 295	DNA binding, metal ion binding, protein binding, zinc ion binding. ZNF295 may be involved in the bi-directional control of gene expression in concert with ZFP161.	Upregulation of beta-catenin expression in down syndrome model Ts65Dn mouse brain. Neuroscience. 2009 Jun 30;161(2):451-8. Epub 2009 Mar 26.
21	21q22.3	PRDM15	PR domain containing 15	DNA binding, metal ion binding, protein binding, zinc ion binding.	Array-based comparative genomic hybridization identifies localized DNA amplifications and homozygous deletions in pancreatic cancer. Neoplasia. 2005 Jun;7(6):556-62.	May be involved in transcriptional regulation. Found deleted in pancreatic cancer
22	22q12.3	FBXO7	F-box protein 7	Protein binding, ubiquitin-protein ligase activity. This gene encodes a member of the F-box protein family which is characterized by an approximately 40 amino acid motif, the F-box. The F-box proteins constitute one of the four subunits of the ubiquitin protein ligase complex called SCFs (SKP1-cullin-F-box), which function in phosphorylation-dependent ubiquitination. The F-box proteins are divide…	Fbxo7 gets proactive with cyclin D/cdk6. Cell Cycle. 2006 Feb;5(3):279-82. Epub 2006 Feb 8	Fbxo7 overexpression has transforming activity in murine fibroblasts, and it is also highly expressed in human cancers, suggesting it is a potential oncogene.
16	16p13.2	A2BP1	ataxin 2-binding protein 1	protein C-terminus binding. RNA, nucleotide biding	YES: Cheung HC et al 2008 (glioblastoma)	3% Gain, 3% Loss
9	9q33.1,9q33.2	DBC1	deleted in bladder cancer 1	protein binding.	YES: Cha EJ et al 2009;Kim JE etal 2009	5% Gain, 6% Loss
8	8p23.2	CSMD1	CUB and Sushi multiple domains 1	protein biding.	YES: Beuten J et al 2009; Sheffer M et al 2009; Kuo KT et al 2009.	4% Gain, 8% Loss
3	3p26.2	EDEM1	ER degradation enhancer, mannosidase alpha-like 1	protein biding.	No reports	1% Gain, 6% Loss
18	18q21.1	MYO5B	MYO5B	ATP, actin, calmodulin, nucleotide biding	YES:Kuang SQ et al 2008.	2% Gain, 8% Loss
