# Supplementary material for: Recurrent genomic alterations in sequential progressive leukoplakia and oral cancer: drivers of oral tumorigenesis?
Source: Hum Mol Genet. 2014 Jan 8;23(10):2618–28. doi: 10.1093/hmg/ddt657 (PMC3990162; doi:10.1093/hmg/ddt657)
Supplement: Supplementary Data [file supp_ddt657_ddt657supp_table2.xls]

## Sheet: DAVID67enrichPPIfullnet-GOMF
Supplemental Table 2. DAVID 67 enriched PPI full Net GO Analysis
Category	Term	Count	%	PValue	Genes (UniProt ID)	List Total	Pop Hits	Pop Total	Fold Enrichment	Bonferroni	Benjamini	FDR
GOTERM_MF_FAT	GO:0008134~transcription factor binding	55	1.54062e+16	5.99973e-05	P62820, P51531, Q92769, P78317, O43513, O00488, Q96PK6, P49711, P49715, Q9NQB0, P10415, Q01094, P15923, O00213, Q8N2W9, P06748, P16220, O60244, P04637, Q9NVC6, Q92731, Q9UQL6, P35638, Q9UKV0, Q04206, P22415, Q9ULK4, P35269, O15379, Q92793, P09874, P35222, Q96C00, P78527, Q9Y2W1, Q13547, Q99626, O00327, P50616, P10276, Q00653, Q14686, P15884, Q13263, Q86X55, P19793, P10828, Q09472, Q16665, P17096,…	323	513	12983	4.30941e+15	0.0333585	0.0333585	0.0876875
GOTERM_MF_FAT	GO:0016563~transcription activator activity	46	1.28852e+16	0.204941	P51531, Q9ULK4, Q92769, P12956, O14920, P35269, Q92793, P78317, Q12778, P35222, O43513, Q96C00, Q9Y2W1, Q96PK6, Q13547, P10275, P10276, Q00653, O95644, Q14686, P49711, Q2M1K9, Q13263, Q86X55, P10415, Q01094, P19793, P15923, Q09472, P10827, O43918, P14859, P17096, P06748, O75448, O60244, Q9NVC6, Q15796, Q92731, P10242, Q14103, P08047, P22415, Q15648, P40763, O75586	323	410	12983	4.50969e+15	113.947	5.69736	299.526
GOTERM_MF_FAT	GO:0030528~transcription regulator activity	90	2.52101e+16	17.0845	P51531, Q14469, Q92769, O94916, P78317, Q12778, O43513, O00488, Q96PK6, P36954, P49711, Q2M1K9, P49715, P10415, Q9NQB0, Q15560, Q01094, P15923, P15822, Q14134, Q8N2W9, Q9Y5B9, P06748, O60244, O15516, P16220, P04637, Q9NVC6, Q92731, Q9UQL6, P15498, P35638, Q9UKV0, Q04206, P28370, P22415, P62633, Q00403, Q9ULK4, Q07666, P22681, P12956, O14920, P17542, P35269, O15379, P29084, Q92793, P35222, Q96C00,…	323	1512	12983	2.39256e+15	925.926	308.642	2431.39
GOTERM_MF_FAT	GO:0003677~DNA binding	115	3.22129e+16	315.212	Q14469, P51531, Q86WJ1, P78317, Q9NYB0, P49916, O00488, P49711, P61978, P49715, Q9P2D1, Q01094, Q02880, O75367, Q92878, P15822, Q8IYB3, Q14134, Q8N2W9, O15516, Q92731, P16403, Q9UQL6, Q04206, P28370, Q9NS56, P22415, P62633, Q00403, Q02539, P11388, P22681, P12956, P11387, Q92793, P09874, P35222, P84243, O95644, P10828, P10827, O43918, P07199, Q16665, P09884, O60861, Q15796, Q6FI13, Q03468, Q7Z2E3,…	323	2331	12983	1.98302e+16	175309	4382.72	46085.4
GOTERM_MF_FAT	GO:0003712~transcription cofactor activity	38	1.06443e+16	2187.21	P51531, Q9ULK4, P35269, O15379, P78317, Q92793, P35222, O43513, Q96C00, O00488, Q9Y2W1, Q96PK6, Q99626, P50616, P10276, Q00653, Q14686, P49711, P15884, Q13263, Q86X55, Q01094, P19793, P10828, Q09472, P17096, Q8N2W9, O75448, P06748, P16220, O60244, Q9NVC6, Q92731, Q9UQL6, Q9UKV0, P35638, Q15648, O75586	323	363	12983	4.20775e+15	1.21605e+06	24321	3.19655e+06
GOTERM_MF_FAT	GO:0010843~promoter binding	16	4.48179e+15	5143.76	P15923, P19793, P10827, P12956, O43918, P17542, P13010, P19838, P35222, P04637, P03372, Q15796, Q9UQL6, P49711, P08047, P49715	323	57	12983	1.12828e+16	2.85994e+06	476656	7.51775e+06
GOTERM_MF_FAT	GO:0019899~enzyme binding	41	1.14846e+16	19745.4	P24386, P35520, P06239, Q92769, P11388, P17542, O15379, P60520, P35568, P35222, Q13547, P27986, O15530, P54619, O43741, P25054, P28482, P06213, Q9Y478, P07948, Q9NQB0, P16104, P10415, P20936, Q02880, Q16665, P06746, Q13501, P17096, Q9UGJ0, P04637, Q15796, Q8TBA6, Q9UKV0, Q04206, P08047, P00533, Q9NS56, Q6FG91, P22415, P40763, Q9UNE7	323	523	12983	315104570559229	1.09785e+09	1.56835e+08	2.88584e+08
GOTERM_MF_FAT	GO:0003713~transcription coactivator activity	25	7.0028e+15	633507	P51531, Q9ULK4, P35269, P78317, Q92793, O43513, P35222, Q96C00, Q9Y2W1, Q96PK6, P10276, Q00653, Q14686, Q13263, Q86X55, P19793, Q09472, P17096, O75448, P06748, O60244, Q9NVC6, Q92731, Q15648, O75586	323	214	12983	4.69568e+15	3.5223e+08	4.40288e+07	9.25887e+08
GOTERM_MF_FAT	GO:0043566~structure-specific DNA binding	19	5.32213e+15	1.89097e+06	P62633, P19793, P10828, P12956, P13010, P35222, P16220, P04637, Q99626, Q14191, Q15796, Q7Z2E3, P49711, Q05516, P00533, P08047, P12004, P09651, P22415	323	145	12983	5.26694e+15	1.05137e+11	1.1682e+10	2.76369e+11
GOTERM_MF_FAT	GO:0004715~non-membrane spanning protein tyrosine kinase activity	11	3.08123e+15	4.34102e+08	Q08881, P52333, P06239, Q13882, P12931, Q05397, Q9H7V3, P08631, P06241, P07947, Q06187, P07948	323	41	12983	1.0784e+16	2.41358e+10	2.41361e+09	6.34451e+09
GOTERM_MF_FAT	GO:0030674~protein binding, bridging	15	4.20168e+15	7.32653e+07	P12931, Q07666, Q92878, Q96IH1, O75791, Q96PK6, P50616, P62993, P54646, Q16658, Q8TBA6, Q9H7V3, Q13322, P52757, P46108, Q13588, Q9UNE7	323	94	12983	6.4141e+15	4.07347e+10	3.70322e+09	1.07079e+12
GOTERM_MF_FAT	GO:0003690~double-stranded DNA binding	15	4.20168e+15	1.09947e+09	P19793, P10828, P12956, P13010, P35222, P16220, P04637, Q99626, Q15796, Q7Z2E3, Q05516, P00533, P08047, P12004, P22415	323	97	12983	6.21573e+15	6.11286e+06	5.09419e+09	1.6069e+12
GOTERM_MF_FAT	GO:0004672~protein kinase activity	39	1.09244e+15	1.2849e+09	Q15831, P06239, P12931, Q13882, O14920, P49336, Q14164, P06493, Q15303, P35568, O60566, Q06187, P78527, Q9BY11, P36954, P52333, Q13546, Q86TW2, P53350, O15530, P54619, Q9UQM7, P28482, P06241, P08631, P06213, P07947, O15264, Q13263, P07948, Q13131, O75385, P34925, Q9UGJ0, Q08881, Q8TBA6, Q05397, P54646, Q9H7V3, P00533	323	606	12983	2.58681e+15	7.14378e+10	5.4954e+09	1.87791e+12
GOTERM_MF_FAT	GO:0016251~general RNA polymerase II transcription factor activity	11	3.08123e+15	3.26286e+08	Q96PK6, Q9NVC6, Q15543, Q00403, P35269, O43513, Q15648, O75448, O75586, Q9Y2W1, O60244	323	50	12983	8.84291e+15	1.81399e+12	1.29581e+11	4.76874e+11
GOTERM_MF_FAT	GO:0043565~sequence-specific DNA binding	38	1.06443e+16	3.85228e+09	Q92769, P12956, P17542, Q9NYB0, Q12778, P35222, Q99626, P10275, P10276, O95644, P49711, P49715, Q13263, Q01860, P19793, P15923, P10828, P10827, O43918, P07199, Q16665, P13010, P14859, P17096, P19838, P16220, P04637, Q15796, P03372, Q92731, Q9UQL6, P35638, Q04206, Q14103, P08047, P19338, P22415, P40763	323	607	12983	2.51633e+16	2.14164e+11	1.4279e+10	5.63018e+11
GOTERM_MF_FAT	GO:0003700~transcription factor activity	51	1.42857e+16	6.33087e+08	Q92769, O94916, P78317, Q12778, P49711, Q2M1K9, P49715, Q9NQB0, Q01094, P15923, Q14134, P16220, O15516, P04637, Q92731, P15498, P35638, Q04206, P22415, P62633, P22681, P17542, Q92793, P35222, Q13547, Q99626, P10275, O00327, P10276, Q00653, O95644, P15884, Q13263, Q01860, Q15543, P19793, Q8N653, P10828, Q09472, P10827, Q16665, P14859, P17096, P19838, O60861, Q15796, P03372, P10244, Q05516, P08047,…	323	975	12983	210251012145749	3.51934e+11	2.19995e+11	9.25268e+11
GOTERM_MF_FAT	GO:0019901~protein kinase binding	17	4.7619e+15	7.3021e+08	Q02880, P06239, P11388, Q13501, P35568, Q9UGJ0, O15530, P54619, O43741, P25054, Q04206, P28482, P06213, Q9Y478, P40763, P22415, Q9NQB0	323	147	12983	4.64841e+15	4.05914e+12	2.38819e+10	0.0010672147912060836
GOTERM_MF_FAT	GO:0003702~RNA polymerase II transcription factor activity	22	6.16246e+15	7.39422e+08	Q15560, Q15543, P19793, Q00403, O94916, P35269, P29084, Q16665, O43513, O75448, P16220, Q9Y2W1, O60244, Q96PK6, Q9NVC6, Q04206, P08047, P49715, P22415, Q15648, O75586, Q9NQB0	323	244	12983	3.62414e+15	4.11034e+12	2.28397e+11	0.0010806776410632324
GOTERM_MF_FAT	GO:0003682~chromatin binding	17	4.7619e+15	9.60011e+08	Q02880, O75367, P11388, O43918, P07199, P11387, P09884, P49450, P35222, P04637, Q03468, Q7Z2E3, Q14686, P49711, P28370, Q15648, Q9P2D1	323	150	12983	4.55544e+15	5.33624e+11	2.80926e+11	0.001403071549721524
GOTERM_MF_FAT	GO:0042169~SH2 domain binding	8	2.2409e+16	1.30199e+10	P06239, P12931, Q05397, Q9H7V3, Q13501, P06213, P35568, P46108, Q5VWX1	323	24	12983	1.33983e+16	7.23647e+11	3.61948e+10	0.0019028797921039065
GOTERM_MF_FAT	GO:0030374~ligand-dependent nuclear receptor transcription coactivator activity	9	2.52101e+16	2.16737e+09	Q96PK6, Q9NVC6, Q14686, P17096, Q15648, Q96C00, O75448, Q9Y2W1, O60244	323	36	12983	1.00488e+16	0.0012043318238310619	5.7382e+11	0.003167615027399595
GOTERM_MF_FAT	GO:0019900~kinase binding	18	5.04202e+15	2.24515e+10	Q02880, P06239, P11388, Q13501, P35568, P35222, Q9UGJ0, O15530, P54619, O43741, P25054, Q04206, P28482, P06213, Q9Y478, P40763, P22415, Q9NQB0	323	179	12983	4.04196e+15	0.0012475273767569295	5.67396e+09	0.0032812963811856832
GOTERM_MF_FAT	GO:0004713~protein tyrosine kinase activity	17	4.7619e+15	3.68841e+10	P06239, Q13882, P12931, Q15303, P34925, P35568, Q06187, Q08881, P52333, Q05397, Q8TBA6, Q9H7V3, P08631, P06241, P06213, P00533, P07947, P07948	323	166	12983	4.11636e+15	0.0020486557683374595	8.91594e+10	0.0053905612771298905
GOTERM_MF_FAT	GO:0016455~RNA polymerase II transcription mediator activity	8	2.2409e+16	5.27693e+10	Q96PK6, Q9NVC6, O43513, Q15648, O75448, O75586, Q9Y2W1, O60244	323	29	12983	1.10883e+16	0.0029296815506796303	1.22242e+12	0.007712089858624704
GOTERM_MF_FAT	GO:0032555~purine ribonucleotide binding	76	2.12885e+16	5.70399e+10	P62820, P51531, P04350, P60604, P12931, Q86WJ1, Q8IXI2, P49916, Q06187, P52333, Q14191, P53350, Q08211, O15530, O00443, P54619, Q9UQM7, P06213, Q9NRW1, O15264, Q9P2D1, P68104, Q02880, Q92878, P34925, Q8N2K1, Q9UGJ0, P38646, Q08881, P04637, Q9UBF8, Q8TBA6, Q9H7V3, P61586, Q9HCD5, Q92930, P28370, Q15831, P06239, Q13882, P11388, P12956, O14920, P11387, P49336, Q14164, P14598, P06493, Q15303, O60566,…	323	1836	12983	1.66385e+16	0.0031664042606652787	1.26849e+12	0.0083362015351085
GOTERM_MF_FAT	GO:0032553~ribonucleotide binding	76	2.12885e+16	5.70399e+10	P62820, P51531, P04350, P60604, P12931, Q86WJ1, Q8IXI2, P49916, Q06187, P52333, Q14191, P53350, Q08211, O15530, O00443, P54619, Q9UQM7, P06213, Q9NRW1, O15264, Q9P2D1, P68104, Q02880, Q92878, P34925, Q8N2K1, Q9UGJ0, P38646, Q08881, P04637, Q9UBF8, Q8TBA6, Q9H7V3, P61586, Q9HCD5, Q92930, P28370, Q15831, P06239, Q13882, P11388, P12956, O14920, P11387, P49336, Q14164, P14598, P06493, Q15303, O60566,…	323	1836	12983	1.66385e+16	0.0031664042606652787	1.26849e+12	0.0083362015351085
GOTERM_MF_FAT	GO:0000166~nucleotide binding	88	2.46499e+16	6.78765e+09	P62820, P51531, P04350, P04406, P60604, P12931, Q86WJ1, Q8IXI2, P49916, Q06187, Q96PK6, Q15717, P52333, Q14191, P53350, Q08211, O15530, O00443, P54619, Q9UQM7, P06213, P09651, Q9NRW1, O15264, Q9P2D1, P68104, Q02880, Q92878, P34925, Q8N2K1, Q9UGJ0, P38646, Q08881, P04637, P11940, Q9UBF8, Q8TBA6, Q9H7V3, P61586, Q9HCD5, Q92930, Q8IW19, P28370, P19338, Q15831, P06239, Q13882, P11388, P12956, O14920,…	323	2245	12983	1.57557e+16	0.003766835342994712	1.45141e+11	0.009919865906671266
GOTERM_MF_FAT	GO:0032559~adenyl ribonucleotide binding	65	1.82073e+16	7.90767e+09	P62820, P51531, P60604, P12931, Q86WJ1, P49916, Q06187, P52333, Q14191, P53350, Q08211, O15530, O00443, P54619, Q9UQM7, P06213, O15264, Q9P2D1, Q02880, Q92878, P34925, Q8N2K1, Q9UGJ0, P38646, Q08881, P04637, Q9UBF8, Q8TBA6, Q9H7V3, Q9HCD5, P28370, Q15831, P06239, Q13882, P12956, P11388, O14920, P11387, P49336, Q14164, P06493, Q15303, O60566, Q9UH65, P78527, Q9Y2W1, Q13546, P07900, Q86TW2, P28482,…	323	1497	12983	1.74528e+16	0.004387028205741883	1.62827e+11	0.01155662894799514
GOTERM_MF_FAT	GO:0042826~histone deacetylase binding	8	2.2409e+16	8.51923e+09	Q13547, Q02880, P11388, Q9UKV0, P17542, O15379, P08047, P22415	323	31	12983	1.03729e+16	0.00472551212991601	1.69154e+12	0.01245034727612726
GOTERM_MF_FAT	GO:0005524~ATP binding	64	1.79272e+15	1.01959e+11	P62820, P51531, P60604, P12931, Q86WJ1, P49916, Q06187, P52333, Q14191, P53350, Q08211, O15530, O00443, Q9UQM7, P06213, O15264, Q9P2D1, Q02880, Q92878, P34925, Q8N2K1, Q9UGJ0, P38646, Q08881, P04637, Q9UBF8, Q8TBA6, Q9H7V3, Q9HCD5, P28370, Q15831, P06239, Q13882, P12956, P11388, O14920, P11387, P49336, Q14164, P06493, Q15303, O60566, Q9UH65, P78527, Q9Y2W1, Q13546, P07900, Q86TW2, P28482, P08631,…	323	1477	12983	1.74169e+16	0.005652938569975063	1.95463e+11	0.014900601181866424
GOTERM_MF_FAT	GO:0046983~protein dimerization activity	32	896358543417367	1.29719e+11	P35520, Q13257, P11388, O14920, Q96C00, Q14191, P10275, P07900, P15884, Q9Y6K9, P49715, P10415, P15923, Q02880, P10827, Q16665, P09884, P19838, P06748, P16220, P04637, Q14181, Q8TBA6, P04632, P35638, Q05516, P00533, P08047, P22415, P40763, Q5VWX1, Q9UNE7	323	542	12983	2.37314e+15	0.007186492906098518	2.40386e+12	0.018957126808105684
GOTERM_MF_FAT	GO:0016564~transcription repressor activity	23	6.44258e+15	1.31129e+10	Q01094, Q14469, P10828, Q07666, P10827, P15822, Q92769, O15379, P14859, Q8N2W9, P19838, O00488, Q99626, P50616, Q9UQL6, P35638, Q9UKV0, P49711, P15884, Q05516, Q2M1K9, Q13263, Q9NQB0	323	316	12983	2.92559e+16	0.0072642847735450156	2.35159e+12	0.019163062779348206
GOTERM_MF_FAT	GO:0042809~vitamin D receptor binding	7	1.96078e+16	1.56996e+10	Q9NVC6, P19793, Q15648, Q96C00, O75448, Q9Y2W1, O60244	323	23	12983	1.22333e+16	0.008691082944750073	2.72746e+11	0.022942970496375725
GOTERM_MF_FAT	GO:0046982~protein heterodimerization activity	18	5.04202e+15	1.68638e+11	P15923, Q02880, P10827, P11388, O14920, Q16665, P09884, Q96C00, P06748, P04637, Q14181, P04632, P15884, P00533, Q9Y6K9, Q5VWX1, P22415, P10415	323	208	12983	3.47842e+15	0.009332551832886504	2.84092e+11	0.02464409167974857
GOTERM_MF_FAT	GO:0035257~nuclear hormone receptor binding	11	3.08123e+15	1.92656e+10	Q9NVC6, P19793, Q14686, P78317, P17096, P35222, Q15648, Q96C00, O75448, Q9Y2W1, O60244	323	77	12983	5.74215e+15	0.010654592734113622	3.15002e+11	0.028153417891207955
GOTERM_MF_FAT	GO:0005070~SH3/SH2 adaptor activity	9	2.52101e+16	2.43997e+11	P50616, P62993, P12931, Q07666, Q9H7V3, Q13322, P52757, O75791, P46108, Q13588	323	49	12983	7.38276e+15	0.013474785322777127	3.87536e+12	0.03565483708379835
GOTERM_MF_FAT	GO:0017076~purine nucleotide binding	76	2.12885e+16	2.70559e+11	P62820, P51531, P04350, P60604, P12931, Q86WJ1, Q8IXI2, P49916, Q06187, P52333, Q14191, P53350, Q08211, O15530, O00443, P54619, Q9UQM7, P06213, Q9NRW1, O15264, Q9P2D1, P68104, Q02880, Q92878, P34925, Q8N2K1, Q9UGJ0, P38646, Q08881, P04637, Q9UBF8, Q8TBA6, Q9H7V3, P61586, Q9HCD5, Q92930, P28370, Q15831, P06239, Q13882, P11388, P12956, O14920, P11387, P49336, Q14164, P14598, P06493, Q15303, O60566,…	323	1918	12983	1.59271e+15	0.01493071996965567	4.17782e+11	0.039535648292698955
GOTERM_MF_FAT	GO:0060090~molecular adaptor activity	10	2.80112e+15	3.83112e+11	P50616, P62993, P12931, Q07666, Q9H7V3, Q13322, P52757, P16333, O75791, P46108, Q13588	323	67	12983	5.99926e+15	0.021076168953868768	5.75549e+11	0.05597819470682941
GOTERM_MF_FAT	GO:0030554~adenyl nucleotide binding	65	1.82073e+16	4.07924e+11	P62820, P51531, P60604, P12931, Q86WJ1, P49916, Q06187, P52333, Q14191, P53350, Q08211, O15530, O00443, P54619, Q9UQM7, P06213, O15264, Q9P2D1, Q02880, Q92878, P34925, Q8N2K1, Q9UGJ0, P38646, Q08881, P04637, Q9UBF8, Q8TBA6, Q9H7V3, Q9HCD5, P28370, Q15831, P06239, Q13882, P12956, P11388, O14920, P11387, P49336, Q14164, P06493, Q15303, O60566, Q9UH65, P78527, Q9Y2W1, Q13546, P07900, Q86TW2, P28482,…	323	1577	12983	1.65674e+16	0.02242575011742509	5.96691e+11	0.059602544079961906
GOTERM_MF_FAT	GO:0001882~nucleoside binding	66	1.84874e+16	4.26956e+10	P62820, P51531, P60604, P12931, Q86WJ1, P49916, Q06187, P52333, Q14191, P53350, Q08211, O15530, O00443, P54619, Q9UQM7, P06213, O15264, Q9P2D1, Q02880, Q92878, P34925, Q8N2K1, Q9UGJ0, P38646, Q08881, P04637, Q9UBF8, Q8TBA6, Q9H7V3, Q9HCD5, P28370, Q15831, P06239, Q13882, P12956, P11388, O14920, P11387, P49336, Q14164, P06493, Q15303, O60566, Q9UH65, P78527, Q9Y2W1, Q13546, P07900, Q86TW2, P28482,…	323	1612	12983	1.6457e+16	0.023459674831106225	6.08513e+11	0.06238248407939295
GOTERM_MF_FAT	GO:0008022~protein C-terminus binding	14	3.92157e+16	4.82371e+11	Q15543, Q02880, P06239, Q09472, P12931, P11388, P12956, P13010, P35222, P11940, Q03468, Q9H7V3, Q05516, P08047, P19338	323	141	12983	399099751882836	0.02646400357648837	6.70287e+11	0.07047659309519227
GOTERM_MF_FAT	GO:0004663~Rab geranylgeranyltransferase activity	4	1.12045e+16	5.93562e+07	P24386, P53611, Q92696, P26374	323	4	12983	4.0195e+15	0.0324643889795313	8.04628e+11	0.08671558091750686
GOTERM_MF_FAT	GO:0051427~hormone receptor binding	11	3.08123e+15	6.23137e+10	Q9NVC6, P19793, Q14686, P78317, P17096, P35222, Q15648, Q96C00, O75448, Q9Y2W1, O60244	323	88	12983	502438080495356	0.03405413033789806	8.246e+11	0.09103436866800818
GOTERM_MF_FAT	GO:0001883~purine nucleoside binding	65	1.82073e+16	6.43753e+10	P62820, P51531, P60604, P12931, Q86WJ1, P49916, Q06187, P52333, Q14191, P53350, Q08211, O15530, O00443, P54619, Q9UQM7, P06213, O15264, Q9P2D1, Q02880, Q92878, P34925, Q8N2K1, Q9UGJ0, P38646, Q08881, P04637, Q9UBF8, Q8TBA6, Q9H7V3, Q9HCD5, P28370, Q15831, P06239, Q13882, P12956, P11388, O14920, P11387, P49336, Q14164, P06493, Q15303, O60566, Q9UH65, P78527, Q9Y2W1, Q13546, P07900, Q86TW2, P28482,…	323	1601	12983	1.6319e+16	0.035160770273389486	8.32067e+11	0.09404482148429594
GOTERM_MF_FAT	GO:0008094~DNA-dependent ATPase activity	9	2.52101e+16	7.52618e+09	Q14191, P51531, Q08211, Q03468, P12956, Q86WJ1, P11388, P13010, P28370	323	57	12983	634658627994134	0.04098365645669877	9.5062e+11	0.10994073324446241
GOTERM_MF_FAT	GO:0046966~thyroid hormone receptor binding	7	1.96078e+16	1.16752e+12	Q9NVC6, Q14686, Q15648, Q96C00, O75448, Q9Y2W1, O60244	323	32	12983	8.79267e+15	0.06285577370400774	0.0014415840316827078	0.17050089444285987
GOTERM_MF_FAT	GO:0019904~protein domain specific binding	21	588235294117647	2.26789e+12	Q8TDZ2, P06239, P12931, Q9Y490, Q07666, P22681, Q13501, P14598, P35568, O75525, Q9P2Y5, Q13546, P07900, P62993, Q05397, Q9H7V3, P06213, P16333, P46108, Q5VWX1, Q9UNE7, P10415	323	331	12983	2.55014e+15	0.11848138114078521	0.0027377488934496874	0.3309469967907819
GOTERM_MF_FAT	GO:0003714~transcription corepressor activity	13	3.64146e+16	2.61499e+11	Q01094, P10828, O15379, Q8N2W9, O00488, Q99626, P50616, Q9UQL6, P35638, Q9UKV0, P49711, P15884, Q13263	323	145	12983	3.60369e+16	0.1353343483898266	0.003089099239553139	0.38150750154797297
GOTERM_MF_FAT	GO:0004661~protein geranylgeranyltransferase activity	4	1.12045e+16	2.85961e+11	P24386, P53611, Q92696, P26374	323	6	12983	2.67967e+15	0.14701798082174555	0.0033073688001890034	0.41712589031640546
GOTERM_MF_FAT	GO:0042162~telomeric DNA binding	5	1.40056e+15	4.08262e+11	P12956, P13010, Q9NYB0, Q14103, P19338	323	15	12983	1.33983e+16	0.20311131997000742	0.004622757191391269	0.5950302925201489
GOTERM_MF_FAT	GO:0004407~histone deacetylase activity	5	1.40056e+15	4.08262e+11	Q13547, Q9UQL6, Q92769, Q9UKV0, O15379	323	15	12983	1.33983e+16	0.20311131997000742	0.004622757191391269	0.5950302925201489
GOTERM_MF_FAT	GO:0033558~protein deacetylase activity	5	1.40056e+15	4.08262e+11	Q13547, Q9UQL6, Q92769, Q9UKV0, O15379	323	15	12983	1.33983e+16	0.20311131997000742	0.004622757191391269	0.5950302925201489
GOTERM_MF_FAT	GO:0004879~ligand-dependent nuclear receptor activity	8	2.2409e+16	5.49182e+11	P10275, P10276, P03372, P19793, P10828, Q92731, P10827, Q96C00	323	58	12983	5.54414e+15	0.26319272189310716	0.0060899588893799095	0.7996489729319767
GOTERM_MF_FAT	GO:0008318~protein prenyltransferase activity	4	1.12045e+16	7.71566e+11	P24386, P53611, Q92696, P26374	323	8	12983	2.00975e+16	0.34894187231467577	0.00837952482436588	112175928765611
GOTERM_MF_FAT	GO:0019213~deacetylase activity	5	1.40056e+15	8.62947e+11	Q13547, Q9UQL6, Q92769, Q9UKV0, O15379	323	18	12983	1.11653e+15	0.38122003204304844	0.009188401896545906	1.25384e+16
GOTERM_MF_FAT	GO:0042562~hormone binding	7	1.96078e+16	0.0012651351452842375	Q13509, P10275, P03372, P27986, Q92731, Q9BV28, O43847, P06213	323	49	12983	5.74215e+15	0.5053280552649755	0.013192591053633573	1.83319e+16
GOTERM_MF_FAT	GO:0003707~steroid hormone receptor activity	7	1.96078e+16	0.0012651351452842375	P10275, P10276, P03372, P19793, P10828, Q92731, P10827	323	49	12983	5.74215e+15	0.5053280552649755	0.013192591053633573	1.83319e+16
GOTERM_MF_FAT	GO:0042802~identical protein binding	30	8.40336e+15	0.0012731497641896303	P35520, Q13257, P11388, O14920, P09874, Q06187, Q13547, Q15717, Q14191, P07900, Q13158, P06241, P49715, P10415, P15923, P10827, Q14790, Q9UI14, P19838, P02724, P63162, P06748, P26447, Q8TBA6, Q04206, Q05516, P00533, P08047, P22415, Q9UNE7	323	640	12983	1.88414e+16	0.5075302614320427	0.013031425016078346	1.8447e+16
GOTERM_MF_FAT	GO:0042975~peroxisome proliferator activated receptor binding	3	0.8403361344537815	0.0018095428962959892	Q09472, Q92793, P17096	323	3	12983	4.0195e+15	0.634693022939224	0.018142805648109328	2.61236e+15
GOTERM_MF_FAT	GO:0016566~specific transcriptional repressor activity	6	1.68067e+15	0.0018237959908526398	Q9UQL6, Q92769, Q9UKV0, Q05516, P19838, Q9NQB0	323	36	12983	6.69917e+15	0.6375817651627671	0.017960965321290323	2.63268e+16
GOTERM_MF_FAT	GO:0047485~protein N-terminus binding	8	2.2409e+16	0.002346520425717813	P04637, P03372, Q03468, Q13190, Q7Z2E3, Q04206, P09874, P63241	323	74	12983	4.34541e+15	0.7291522617401822	0.022655190695544003	3.37525e+16
GOTERM_MF_FAT	GO:0003678~DNA helicase activity	6	1.68067e+15	0.0029364344733879342	Q14191, Q08211, Q03468, P12956, Q86WJ1, P13010	323	40	12983	6.02926e+15	0.8050592019299158	0.02779702929838679	4.20693e+15
GOTERM_MF_FAT	GO:0004003~ATP-dependent DNA helicase activity	5	1.40056e+15	0.0031117197194923587	Q14191, Q08211, P12956, Q86WJ1, P13010	323	25	12983	8.03901e+15	0.8232136927603662	0.028942622881880875	4.45277e+15
GOTERM_MF_FAT	GO:0004679~AMP-activated protein kinase activity	3	0.8403361344537815	0.003559729555055668	P54619, P54646, Q9UGJ0	323	4	12983	3.01463e+16	0.8623086565448793	0.032505635603059746	5.07842e+15
GOTERM_MF_FAT	GO:0003918~DNA topoisomerase (ATP-hydrolyzing) activity	3	0.8403361344537815	0.003559729555055668	Q02880, P11388, P11387	323	4	12983	3.01463e+16	0.8623086565448793	0.032505635603059746	5.07842e+15
GOTERM_MF_FAT	GO:0032403~protein complex binding	13	3.64146e+16	0.0036010373608608075	O75385, Q9BSB4, P35568, Q14191, P27986, Q03468, O15530, Q13322, Q04206, P38936, P06213, P12004, Q59ED0, P07948	323	196	12983	2.666e+15	0.8654460987119794	0.032347080225413216	5.13592e+16
GOTERM_MF_FAT	GO:0051219~phosphoprotein binding	5	1.40056e+15	0.004152358587735992	P62993, P28482, P16070, P46108, P07948	323	27	12983	7.44353e+15	0.9010873344147995	0.03662718812022858	5.90019e+15
GOTERM_MF_FAT	GO:0003727~single-stranded RNA binding	5	1.40056e+15	0.004152358587735992	P62633, P11940, P10827, P09651, Q5VWX1	323	27	12983	7.44353e+15	0.9010873344147995	0.03662718812022858	5.90019e+15
GOTERM_MF_FAT	GO:0004659~prenyltransferase activity	4	1.12045e+16	0.004490061127076601	P24386, P53611, Q92696, P26374	323	14	12983	1.14843e+16	0.9180868288049875	0.038937466913656515	6.36549e+15
GOTERM_MF_FAT	GO:0004674~protein serine/threonine kinase activity	21	588235294117647	0.005321791939632507	Q13131, Q15831, O75385, Q13882, O14920, P49336, Q14164, P06493, O60566, Q9UGJ0, P78527, Q13546, Q86TW2, P53350, O15530, P54646, P54619, Q9UQM7, P28482, P00533, O15264	323	430	12983	1.96301e+16	0.9485331687669483	0.04529847543133747	7.50236e+15
GOTERM_MF_FAT	GO:0030235~nitric-oxide synthase regulator activity	3	0.8403361344537815	0.005835776801930465	P07900, P03372, P00533	323	5	12983	2.4117e+15	0.9613881689955768	0.04883198703632996	819846624952345
GOTERM_MF_FAT	GO:0043425~bHLH transcription factor binding	3	0.8403361344537815	0.008610684920796422	P15923, Q92793, P22415	323	6	12983	2.00975e+15	0.9918380478982017	0.07026214108611928	1.18731e+16
GOTERM_MF_FAT	GO:0003916~DNA topoisomerase activity	3	0.8403361344537815	0.008610684920796422	Q02880, P11388, P11387	323	6	12983	2.00975e+15	0.9918380478982017	0.07026214108611928	1.18731e+16
GOTERM_MF_FAT	GO:0015631~tubulin binding	8	2.2409e+16	0.012126298119594186	Q9UPY8, Q9H0R8, Q9Y3P9, P25054, P06746, P06241, P60520, O95166, Q6FG91	323	100	12983	3.2156e+16	0.9988676207850378	0.09628866470889386	1.63319e+16
GOTERM_MF_FAT	GO:0003705~RNA polymerase II transcription factor activity, enhancer binding	5	1.40056e+15	0.015432599313070438	Q04206, Q16665, P49715, P22415, P16220	323	39	12983	5.15321e+15	0.9998244214960043	0.11941428210179073	2.03326e+15
GOTERM_MF_FAT	GO:0050811~GABA receptor binding	3	0.8403361344537815	0.01555409511899123	Q9H0R8, P60520, O95166, Q6FG91	323	8	12983	1.50731e+16	0.9998360647522716	0.11866670164158333	2.04762e+16
GOTERM_MF_FAT	GO:0005080~protein kinase C binding	4	1.12045e+16	0.016413327053601517	Q02880, P11388, Q13501, P35568	323	22	12983	7.30819e+15	0.9998991152724519	0.12317728568990116	2.14846e+16
GOTERM_MF_FAT	GO:0042803~protein homodimerization activity	16	4.48179e+15	0.019503244873004234	P35520, P15923, Q13257, P10827, P11388, P19838, P06748, Q14191, P07900, Q8TBA6, Q05516, P08047, P49715, P22415, P10415, Q9UNE7	323	334	12983	1.92551e+16	0.9999824585546836	0.14293254282648515	2.50134e+16
GOTERM_MF_FAT	GO:0070491~transcription repressor binding	3	0.8403361344537815	0.019673509472785816	Q9UQL6, Q9UKV0, Q04206	323	9	12983	1.33983e+16	0.9999840731264666	0.14224566018603646	2.52035e+15
GOTERM_MF_FAT	GO:0042393~histone binding	5	1.40056e+15	0.023142183231371596	Q15021, O43918, O00213, P06748, P16104	323	44	12983	4.56762e+15	0.9999977806082507	0.16333586961181834	2.89797e+16
GOTERM_MF_FAT	GO:0003950~NAD+ ADP-ribosyltransferase activity	4	1.12045e+16	0.023215230752523346	Q9UGN5, Q7Z3E1, Q9Y6F1, P09874	323	25	12983	6.43121e+16	0.9999978709943877	0.1617882573884103	2.90572e+15
GOTERM_MF_FAT	GO:0004386~helicase activity	9	2.52101e+16	0.023357318770907104	Q14191, P51531, Q08211, Q03468, P12956, Q86WJ1, P13010, P28370, Q9P2D1	323	140	12983	2.58397e+15	0.9999980364175481	0.16071913447357922	2.92079e+16
GOTERM_MF_FAT	GO:0043548~phosphoinositide 3-kinase binding	3	0.8403361344537815	0.024193545922518024	P06239, P06213, P35568	323	10	12983	1.20585e+16	0.9999987804220727	0.16403716940707813	3.00887e+15
GOTERM_MF_FAT	GO:0051879~Hsp90 protein binding	3	0.8403361344537815	0.024193545922518024	O00327, Q16665, Q9UNE7	323	10	12983	1.20585e+16	0.9999987804220727	0.16403716940707813	3.00887e+15
GOTERM_MF_FAT	GO:0046332~SMAD binding	5	1.40056e+15	0.026775822154769695	P50616, Q15796, Q92793, P35222, Q9UNE7	323	46	12983	4.36903e+15	0.9999997205097833	0.1779696012956523	3.27444e+16
GOTERM_MF_FAT	GO:0043560~insulin receptor substrate binding	3	0.8403361344537815	0.029091926421845677	P27986, P62993, P06213	323	11	12983	1.09623e+15	0.9999999256928618	0.1897800070879776	3.50461e+16
GOTERM_MF_FAT	GO:0005158~insulin receptor binding	4	1.12045e+16	0.03132234341603545	P27986, O15530, Q13322, P35568	323	28	12983	5.74215e+15	0.9999999793137843	0.2006625883748685	3.71932e+15
GOTERM_MF_FAT	GO:0017124~SH3 domain binding	7	1.96078e+16	0.03205621590447454	Q8TDZ2, Q07666, P22681, P14598, O75525, Q5VWX1, Q9P2Y5	323	96	12983	2.93089e+15	0.9999999864270206	0.20263266585482786	3.7885e+15
GOTERM_MF_FAT	GO:0003723~RNA binding	27	7.56303e+15	0.03423805772554056	P62633, Q07666, P46778, P62277, Q15717, Q96PK6, Q9H694, Q14498, Q08211, P61247, O95071, P61978, P09651, P62701, Q02543, P10827, Q8IYB3, P63162, O75525, P06748, P11940, Q7Z2E3, P50914, Q14103, P19338, P63241, Q5VWX1	323	718	12983	1.51151e+16	0.9999999961294875	0.21269086627623912	399002674737003
GOTERM_MF_FAT	GO:0005159~insulin-like growth factor receptor binding	3	0.8403361344537815	0.03434722561039788	P27986, P06213, P35568	323	12	12983	1.00488e+15	0.9999999963652723	0.21099650792850477	3.99995e+15
GOTERM_MF_FAT	GO:0003708~retinoic acid receptor activity	3	0.8403361344537815	0.03434722561039788	P10276, P19793, Q96C00	323	12	12983	1.00488e+15	0.9999999963652723	0.21099650792850477	3.99995e+15
GOTERM_MF_FAT	GO:0045309~protein phosphorylated amino acid binding	3	0.8403361344537815	0.03434722561039788	P62993, P28482, P46108	323	12	12983	1.00488e+15	0.9999999963652723	0.21099650792850477	3.99995e+15
GOTERM_MF_FAT	GO:0031072~heat shock protein binding	6	1.68067e+15	0.03651697279853738	O00327, P31689, Q92769, Q16665, P06493, Q9UNE7	323	74	12983	3.25906e+16	0.9999999989593562	0.22057429608494394	4.194e+15
GOTERM_MF_FAT	GO:0003924~GTPase activity	11	3.08123e+15	0.03740393689896533	P68104, P62820, Q13509, P04350, P61586, Q9BV28, Q92930, P60763, P20340, Q15907, P14598, Q9NRW1	323	211	12983	2.09548e+16	0.9999999993763957	0.22300972222508153	4.27163e+15
GOTERM_MF_FAT	GO:0008092~cytoskeletal protein binding	20	5.60224e+15	0.04626003194552877	Q9UPY8, Q9UKS6, P18206, Q9Y3P9, Q9Y490, Q96IH1, P06746, Q9Y6D6, P60520, Q9BY11, Q12791, O60861, Q9H0R8, Q16658, P61586, P25054, P06241, Q9UNF0, P16333, O95166, P00533, Q6FG91	323	504	12983	1.59504e+16	0.9999999999963435	0.26641931525702456	4.99546e+15
GOTERM_MF_FAT	GO:0005096~GTPase activator activity	11	3.08123e+15	0.04770316056505861	P24386, Q9HA65, P20936, P50395, Q9Y3P9, Q15276, O60447, P52757, Q9Y6D6, P26374, P31150	323	220	12983	2.00975e+16	0.9999999999984245	0.27094426789605985	5.105e+15
GOTERM_MF_FAT	GO:0005093~Rab GDP-dissociation inhibitor activity	2	0.5602240896358543	0.04899006798738107	P50395, P31150	323	2	12983	4.0195e+15	0.9999999999992571	0.274587668969253	5.2008e+16
GOTERM_MF_FAT	GO:0030284~estrogen receptor activity	2	0.5602240896358543	0.04899006798738107	P03372, Q92731	323	2	12983	4.0195e+15	0.9999999999992571	0.274587668969253	5.2008e+16
GOTERM_MF_FAT	GO:0004536~deoxyribonuclease activity	4	1.12045e+16	0.051371815735023994	Q92878, Q7Z2E3, Q8IW19, Q8IY92	323	34	12983	4.72883e+15	0.9999999999998157	0.2833806792798822	5.3735e+16
GOTERM_MF_FAT	GO:0019787~small conjugating protein ligase activity	9	2.52101e+16	0.05488813132889951	P60604, P22681, P62877, P61956, O95071, Q8N2W9, Q8N2K1, Q9Y4K3, Q9UNE7	323	166	12983	217924950576299	0.9999999999999766	0.29718831429596604	5.61791e+15
GOTERM_MF_FAT	GO:0016811~hydrolase activity, acting on carbon-nitrogen (but not peptide) bonds, in linear amides	5	1.40056e+15	0.055437409927933	Q13547, Q9UQL6, Q92769, Q9UKV0, O15379	323	58	12983	3.46509e+16	0.9999999999999831	0.29695840127228235	565498695357572
GOTERM_MF_FAT	GO:0003735~structural constituent of ribosome	9	2.52101e+16	0.05808087001819434	P62987, Q02543, P46778, P61247, P62277, P62753, P50914, P62701, Q59EM9	323	168	12983	2.15331e+16	0.9999999999999964	0.30621316035817425	5.82936e+15
GOTERM_MF_FAT	GO:0048487~beta-tubulin binding	3	0.8403361344537815	0.05853738122528296	Q9H0R8, P60520, O95166, Q6FG91	323	16	12983	7.53657e+15	0.9999999999999973	0.3054884246737526	5.85881e+16
GOTERM_MF_FAT	GO:0008234~cysteine-type peptidase activity	8	2.2409e+16	0.06160283406990085	P29466, Q14790, P04632, Q9P275, P42574, P55210, Q9P0U3, Q9H4L4	323	141	12983	2.28057e+15	0.9999999999999996	0.316223832669672	6.05157e+16
GOTERM_MF_FAT	GO:0030291~protein serine/threonine kinase inhibitor activity	3	0.8403361344537815	0.06528379935406393	P38936, P42574, Q9UGJ0, Q59ED0	323	17	12983	7.09324e+15	1.0	0.32922949318961936	627198626456032
GOTERM_MF_FAT	GO:0042974~retinoic acid receptor binding	3	0.8403361344537815	0.06528379935406393	Q14686, P17096, Q96C00	323	17	12983	7.09324e+15	1.0	0.32922949318961936	627198626456032
GOTERM_MF_FAT	GO:0019903~protein phosphatase binding	4	1.12045e+16	0.07177197851408618	P27986, P06213, P00533, P35222	323	39	12983	4.12257e+15	1.0	0.3533121098190599	6.63283e+15
GOTERM_MF_FAT	GO:0070644~vitamin D response element binding	2	0.5602240896358543	0.07258033053189766	P15923, P19793	323	3	12983	2.67967e+15	1.0	0.3536388393366624	6.67543e+15
GOTERM_MF_FAT	GO:0030911~TPR domain binding	2	0.5602240896358543	0.07258033053189766	P07900, Q9UNE7	323	3	12983	2.67967e+15	1.0	0.3536388393366624	6.67543e+15
GOTERM_MF_FAT	GO:0008384~IkappaB kinase activity	2	0.5602240896358543	0.07258033053189766	O14920, Q14164	323	3	12983	2.67967e+15	1.0	0.3536388393366624	6.67543e+15
GOTERM_MF_FAT	GO:0008047~enzyme activator activity	14	3.92157e+16	0.07401341106595388	P24386, P29466, Q9HA65, P20936, Q9Y3P9, Q15276, O60447, Q9Y6D6, Q8IY92, Q9UGJ0, P50395, P52757, P26374, P31150	323	335	12983	1.67979e+16	1.0	0.3564541420454983	6.74973e+15
GOTERM_MF_FAT	GO:0003729~mRNA binding	5	1.40056e+15	0.08103473324923637	Q15717, P11940, P62277, Q14103, Q5VWX1	323	66	12983	3.04508e+16	1.0	0.3808747008927782	7.09191e+15
GOTERM_MF_FAT	GO:0019207~kinase regulator activity	6	1.68067e+15	0.08129339946000436	P27986, P54619, P25054, P38936, P42574, Q9UGJ0, Q59ED0	323	93	12983	2.59323e+15	1.0	0.37885189697423716	7.10386e+15
GOTERM_MF_FAT	GO:0004714~transmembrane receptor protein tyrosine kinase activity	5	1.40056e+15	0.08458391524601475	P06213, Q15303, P00533, P34925, P35568	323	67	12983	2.99963e+16	1.0	0.38821464355768753	7.25182e+15
GOTERM_MF_FAT	GO:0008270~zinc ion binding	68	1.90476e+16	0.0895482239239983	Q8TDZ2, P31689, P47224, P78317, O43847, P49916, Q06187, O00488, O00487, Q96PK6, P36954, O75554, O95071, P49711, P38936, Q2M1K9, Q15560, Q92878, P15822, Q68CZ2, Q14134, Q8N2W9, Q08881, P04637, Q92731, P15498, Q8IW19, Q9NS56, P62633, Q00403, P22681, Q92696, P35226, Q92793, P09874, Q96C00, P10275, P10276, P62877, O95600, Q9Y6K9, Q9Y4K3, Q13263, Q59ED0, P19793, Q13077, P10828, Q09472, P10827, O43918,…	323	2311	12983	1.18272e+15	1.0	0.40336117228633606	7.46178e+15
GOTERM_MF_FAT	GO:0019902~phosphatase binding	4	1.12045e+16	0.09520952196713836	P27986, P06213, P00533, P35222	323	44	12983	3.6541e+16	1.0	0.42037899319572714	7.68293e+15
GOTERM_MF_FAT	GO:0030544~Hsp70 protein binding	2	0.5602240896358543	0.09558719752341618	P06493, Q9UNE7	323	4	12983	2.00975e+16	1.0	0.4186135410430676	7.69703e+15
